# Supplementary material for: Treponema pallidum among Female Sex Workers: A Cross-Sectional Study Conducted in Three Major Cities in Northern Brazil
Source: Pathogens. 2021 Jul 22;10(8):923. doi: 10.3390/pathogens10080923 (PMC8401545; doi:10.3390/pathogens10080923)
Supplement: Supplementary file 1 [file pathogens-10-00923-s001.zip]

Archive with 1 entries (1 files):
- pathogens-1250270-supplementary.pdf
